# Supplementary material for: Fungi-Based Bioproducts: A Review in the Context of One Health
Source: Pathogens. 2025 May 9;14(5):463. doi: 10.3390/pathogens14050463 (PMC12114522; doi:10.3390/pathogens14050463)
Supplement: Supplementary file 1 [file pathogens-14-00463-s001.zip]

Archive with 1 entries (1 files):
- pathogens-3599788-supplementary.pdf
